# Supplementary material for: A Sulfated Abalone Polysaccharide Inhibited SARS-CoV-2 Infection of Vero E6 Cells In Vitro
Source: Foods. 2022 Sep 16;11(18):2865. doi: 10.3390/foods11182865 (PMC9498428; doi:10.3390/foods11182865)
Supplement: Supplementary file 1 [file foods-11-02865-s001.zip]

Archive with 1 entries (1 files):
- foods-1830233-supplementary.pdf
